# Supplementary material for: Food Appreciation Scale Development and Dimensionality Assessment
Source: Int J Environ Res Public Health. 2023 Jul 12;20(14):6345. doi: 10.3390/ijerph20146345 (PMC10378760; doi:10.3390/ijerph20146345)
Supplement: Supplementary file 1 [file ijerph-20-06345-s001.zip]

Archive with 1 entries (1 files):
- ijerph-2454970-Supplementary Materials.pdf
